# Supplementary material for: Antibodies against PfEMP1, RIFIN, MSP3 and GLURP Are Acquired during Controlled Plasmodium falciparum Malaria Infections in Naïve Volunteers
Source: PLoS One. 2011 Dec 12;6(12):e29025. doi: 10.1371/journal.pone.0029025 (PMC3236238; doi:10.1371/journal.pone.0029025)
Supplement: Table S1 — Overview of the 54 volunteers involved. (XLS) [file pone.0029025.s001.xls]

## Sheet: Ark1
Table S1. Overview of the 54 volunteers involved.
Study	Date of Challenge	ID of the volunteers	No of mosquitoes	Thick smear positive on day post infection	Intra-erythrocytic cycles	Parasite load (p/ml)	Maximum parasitemia (p/ml)	Blood samples taken on day post infection
44 challenged volunteers
CHMI-2	January 2000	10 01	7	10.3	3	6844.71	2115	21
CHMI-2	January 2000	10 03	6	8.6	2	23092.5	18142	21
CHMI-2	January 2000	10 04	6	9.0	2	26844.8	18264	21
CHMI-2	January 2000	10 07	6	7.6	1	6558.08	2642	21
CHMI-3*	January 2001	2 01	6	11	3	59257.3	26717	21
CHMI-3*	January 2001	2 02	6	10	2	36436.5	14777	21
CHMI-3*	January 2001	2 03	7	10	2	63418.2	40174	21
CHMI-3*	January 2001	2 04	7	9.3	2	37656.3	15545	21
CHMI-3*	January 2001	2 05	7	10.3	3	28239.6	18932	21
CHMI-4	Feburary 2002	4 01	4	9.0	2	3423.6	2868	21 and 90
CHMI-4	Feburary 2002	4 02	4	9.0	2	14086.5	10750	21 and 90
CHMI-4	Feburary 2002	4 03	1	13.0	4	27077	22662	21 and 90
CHMI-4	Feburary 2002	4 04	1	9.0	2	51552	44826	21
CHMI-4	Feburary 2002	4 05	4	9.0	2	9992.62	8282	21 and 90
CHMI-4	Feburary 2002	4 07	7	9.3	2	5641.22	3251	21
CHMI-4	Feburary 2002	4 08	5	9.0	2	13757.2	10716	21 and 90
CHMI-5	March 2003	5 01	5	9.3	2	22092.4	13852	90
CHMI-5	March 2003	5 02	5	8.3	2	7840.88	3509	90
CHMI-5	March 2003	5 04	5	9.3	2	2257.24	1019	90
CHMI-5	March 2003	5 05	5	7.3	1	3573.31	2062	21 and 90
CHMI-5	March 2003	5 06	2	10.3	3	1666	548	21 and 90
CHMI-5	March 2003	5 07	5	7.3	1	10928.7	9241	90
CHMI-5	March 2003	5 08	2	8.0	1	1288	709	21 and 90
CHMI-5	March 2003	5 10	2	9.0	2	1738	627	21 and 90
CHMI-7	October 2004	7 01	5	7.3	1	-	-	21 and 42
CHMI-7	October 2004	7 02	5	8.0	1	-	-	42
CHMI-7	October 2004	7 04	5	11.0	3	-	-	21 and 42
CHMI-7	October 2004	7 05	5	9.3	2	-	-	21
CHMI-7	October 2004	7 07	5	9.0	2	-	-	21 and 42
CHMI-7	October 2004	7 09	5	11.3	3	-	-	21 and 42
CHMI-7	October 2004	7 10	5	9.0	2	-	-	21 and 42
CHMI-7	October 2004	7 11	5	11.0	3	-	-	21 and 42
CHMI-7	October 2004	7 12	5	9.0	2	-	-	21 and 42
CHMI-7	October 2004	7 19	5	11.0	3	-	-	21 and 42
CHMI-7	October 2004	7 22	5	9.0	2	-	-	21 and 42
CHMI-7	October 2004	7 23	5	10.0	2	-	-	21 and 42
CHMI-7	October 2004	7 26	5	11.3	3	-	-	21 and 42
CHMI-7	October 2004	7 27	5	7.3	1	-	-	21
CHMI-7	October 2004	7 29	5	10.3	3	-	-	21
CHMI-8	July 2007	8 237	5	9.0	2	59390.3	28044	35
CHMI-8	July 2007	8 300	5	11.0	3	20800	10724	35
CHMI-8	July 2007	8 302	5	11.0	3	76116	34543	35
CHMI-8	July 2007	8 315	5	7.0	1	4705.39	4491	35
CHMI-8	July 2007	8 352	5	9.0	2	25868.5	16937	35
10 Immunized volunteers
CHMI-8	2007	8 235	5	-	-	-	-	30, 60, 116, 151 and 256
CHMI-8	2007	8 239	5	-	-	-	-	30, 60, 116, 151 and 256
CHMI-8	2007	8 243	5	-	-	-	-	30, 60, 116, 151 and 256
CHMI-8	2007	8 255	5	-	-	-	-	30, 60, 116, 151 and 256
CHMI-8	2007	8 264	5	-	-	-	-	30, 60, 116, 151 and 256
CHMI-8	2007	8 289	5	-	-	-	-	30, 60, 116, 151 and 256
CHMI-8	2007	8 299	5	-	-	-	-	30, 60, 116, 151 and 256
CHMI-8	2007	8 310	5	-	-	-	-	30, 60, 116, 151 and 256
CHMI-8	2007	8 351	5	-	-	-	-	30, 60, 116, 151 and 256
CHMI-8	2007	8 353	5	-	-	-	-	30, 60, 116, 151 and 256
* Treatment was delayed maximally 48 hours after the first microscopic detection of parasitemia [35]
