# Supplementary material for: Antibodies against PfEMP1, RIFIN, MSP3 and GLURP Are Acquired during Controlled Plasmodium falciparum Malaria Infections in Naïve Volunteers
Source: PLoS One. 2011 Dec 12;6(12):e29025. doi: 10.1371/journal.pone.0029025 (PMC3236238; doi:10.1371/journal.pone.0029025)
Supplement: Table S2 — Primers used for Plasmodium falciparum antigen expression. (XLS) [file pone.0029025.s002.xls]

## Sheet: Ark1
Table S2. Primers used for Plasmodium falciparum antigen expression.
Protein code	Gene	Genome	Domain		Group		FORWARD PRIMER	REVERSE PRIMER
	GLURP and Merozoite antigens
R0 GLURP	na	F32	R0, N-terminal				a	a
R1 GLURP	na	F32	R1, Central				b	b
R2 GLURP	na	F32	R2, C-terminal				b	b
MSP3	na	F32	C-terminal				a	a
EBA-175	MAL7P1.176	3D7	F2, N-terminal	*			GATTTTTCTAAATTTGGATGT	TAGAAATTGGTACATCCTTTAC
	PfEMP1
var2dbl4	PFL0030c	3D7	DBL4		E		c	c
127	PFE1640W	3D7	DBLβ1		A		d	d
131	PFE1640w	3D7	DBLε1		A		d	d
129	PFE1640w	3D7	DBLγ15		A		d	d
456/457	PFE1640w	3D7	DBLζ1		A		TGTGTAGAGAAAGCAGCATATTATTTATCT	AGGACAATTATCCAATGGATTCTTAGAAGG
27/28	PFA0015c	3D7	DBLα1.3-DBLε8		A		TGTAGTCTTGATCACAAATTCC	GTATGATGCAGCACATTCCTC
30/28-2	PFI1820w	3D7	DBLα1.3-DBLε8		A		TGTTATGGAAGGGAACAAAACCG	ACAAATACATCCATTGCAATGTTTTG
var4dbl1cidr	PFD1235w	3D7	DBLα1.4-CIDR1.6		A		GCAAGGGTTGGTCTTGGTGTCCACGG	TGCGAGCTGGACTACCGCTTC
P374	PFD1235w	3D7	DBLδ1-CIDRβ5		A		TGCGCCACAGTGGCCAAAG	ACAAATGTTCGGTTGTGTTACTGGG
P399	PFD1235w	3D7	DBLβ3		A		TGTGCTAAACCTCCTGGTAGTAAAC	ACACTTACACGCCTCAACATATAC
var4dbl4	PFD1235w	3D7	DBLγ13		A		TGCAAAATAGTGGAAGAAG	ACAATTACACTTTCCAT
298/299	PFD1235w	3D7	CIDRα1.6		A		CCTGAATGTGGAGTCCAATG	ACAGGGGTTTGTTTTCGTATCC
232/233	PF11_0008	3D7	DBLδ5		A		TGCGAAATCGTGGATAAAAC	TGCGGCCGCT ACATGGATCGCAATATTCAG
230/231	PF11_0008	3D7	DBLγ12		A		TGTGACATAGTTGAAAAACAC	GCAGCTACATTTGTTTTGAAG
234/235	PF11_0008	3D7	CIDRβ4		A		CCTGTATTTGGAGTTATTTG	ACAAAAAGTGGGTGCAACG
789	PF13_0003	3D7	DBLβ9		A		d	d
290/291	PF13_0003	3D7	CIDRδ1		A		CCTATAACAGATATTTTATGTGATG	ACACGGATTATGGGCGCGTGG
11	PF08_0141	3D7	DBLβ6		A		d	d
396/397	PF08_0141	3D7	DBLε4		A		TGTAAGAAGTATGGTATAGGTAGTTG	ACACTGACATTTGTTTTTGAGTAC
13/14	PF08_0141	3D7	DBLγ14		A		TGTAAAAACAAAAATGGTGTC	TGTTTCTCCATTTTGATTGGC
15	PF08_0141	3D7	DBLζ5		A		d	d
21	PFD0020c	3D7	DBLβ12		A		d	d
GK2	PF11_0521	3D7	CIDRα1.4		A		d	d
394/395	MAL6P1.316	3D7	DBLε12		BA		TGTAATAACTTGAAACTTATTAATTC	TTTTGATGATGTTTCGTCAAGAATTTC
155/156	MAL6P1.316	3D7	DBLζ3		BA		TGTGATAATAAATCAAGTAATCGCTTCAAC	CTATAGGTTTTTCTGTGAAAGCGTAC
171/172	MAL6P1.316	3D7	DBLγ4		BA		GTGTGTGAGATGGTGGACAC	ATGAATCACTATTTGGTGGAAAAACC
61	MAL6P1.4	3D7	DBLβ5		BA		d	d
65	MAL6P1.4	3D7	DBLδ4		BA		d	d
69	MAL6P1.4	3D7	DBLε2		BA		d	d
73	MAL6P1.4	3D7	DBLε3		BA		d	d
71	MAL6P1.4	3D7	DBLε7		BA		d	d
67	MAL6P1.4	3D7	CIDRγ1		BA		d	d
37/38	PF08_0140	3D7	DBLβ12		BA		TGTAACATAGATGAAAAATATTCC	CGCCTCTTCTTTTTTTGTTACTG
43	PF08_0140	3D7	CIDRα1.6		BA		d	d
398/399	PFD0020c	3D7	DBLγ11		BA		TGCGAAATAGTGGATGATATACTTAATG	ACACTCGCACGTATCTTTATAATCAC
296/297	PFD0020c	3D7	CIDRα1.1		BA		CCCGATTGTGTAGTTGAATGTG	ACAGGGGTTTGGTGTGGGG
316/317	PFD0020c	3D7	CIDRγ8		BA		CCTTCCAATAAAGTTAATTGTAATGG	ACAAATTGTCGGCATCATGTTC
49	PFL0020w	3D7	DBLβ5		BA		d	d
53/54	PFL0020w	3D7	DBLζ5		BA		TGTGATAATAAAGGAAATGAG	TTCGTCCTTGTCAACAGGAC
55	PFL0020w	3D7	DBLε4		BA		d	d
GK28	MAL6P1.1	3D7	CIDRα4		B		TGAAAATGAAATGTTAAGTATAAGTA	TGCGACTTCTTTAAATTGTTGG
GK37	PF08_0103	3D7	CIDRα2.2		B		d	d
91	PFA0765c	3D7	DBLδ1		B		d	d
GK25	PFC0005w	3D7	CIDRα2.4		B		d	d
524/525	PFD0005w	3D7	DBLγ5		B		TGTAAAACAGTGAATGATATACTTAG	ACAATTACATTTCTCAGAATATTTATG
GK23	PFL0005w	3D7	CIDRα2.2		B		d	d
GK34	PFL1955w	3D7	CIDRα3.4		B		GATAAAGAAATAGAAAAATATAAAAAC	TGCGACTTCTTTAAATTGTTCG
101	PF07_0049	3D7	DBLδ1		C		d	d
var2dbl5	PFL0030c	3D7	DBLε5	*	E		c	c
29/28	MAL6P1.314	3D7	DBLα1.3-DBLε8	*	A		TGCGATCTTGAACACAGATTC	GTATGATGCAGCACATTCCTC
236/237	PF11_0008	3D7	DBLβ9	*	A		TGCAATATAACGAAGGAACATAC	GCAAGCACACGCATCATCATG
23/24	PFD0020c	3D7	DBLγ6	*	A		TGTAATGGAATTAAGACACTTCTTG	CGCACTTTGTGTTGGTGCTG
368/369	PFD0020c	3D7	DBLα1.2	*	A		TGCGATCTTGACCACAAATTCTATAC	ACAGGGTTGGCAATAATCTGAGCG
63	MAL6P1.4	3D7	DBLγ13	*	BA		d	d
87	PFD0005w	3D7	DBLδ1	*	B		d	d
GK17	PFD0005w	3D7	CIDRα2.10	*	B		d	d
179/180	PFD0615c	3D7	DBLδ1	*	C		TGCGGAACAAAATATGATAAATATG	ATTTGTTACCATTATCACTTGTAGC
506/507	PFD0625c	3D7	DBLδ1	*	C		TGCAACACAGTGAAAACCGCACTCGAG	ACATGGATCACAATAATTCTCATGTC
GK26	PFL2665c	3D7	CIDRα2.3	*	C		d	d
458/459	HB3var01	HB3	DBLγ13		A		TGTAGTGACATTAAGACACTTCTTGATAAA	ACATTTGCACTTATTTTTAAGTGTATCCTT
256/257	HB3var01	HB3	CIDRδ2		A		CCCATATTAGGTGTTAAATGTG	ACACGGATTAGGGGTGGGAAG
262/263	HB3var02	HB3	CIDRα1.6		A		CCTGAATGTGGAGTCCAATG	ACACGGATTTGGAGTGCGATTC
510/511	HB3var03	HB3	DBLδ5		A		TGTGAAATCGTGGATAAAACACTGG	ACATGGAGCACAGTATTCTGCATG
422/423	HB3var03	HB3	CIDRα1.4		A		CCAGACTGCGGAGTCGAATGTAAGAATGAA	ACATCCTTCGTTTGTATTATTATCTTTGCA
464/465	HB3var05	HB3	DBLα1.6		A		TGTTCACTTGAATACCAATATTATACTAAT	GCATGATTTACAATACTCTGAACGCGAAAA
382/383	HB3var05	HB3	DBLβ9		A		TGTAGTATAACAAAAGAATATACC	ACAATCACACTTATCATCATGGTC
264/265	HB3var05	HB3	CIDRδ1		A		CCCATATTAGGTGCTGAATGTAAG	CTGGGTTTTACATTTTTTCATCTTATC
330/331	HB3var06	HB3	DBLα1.5		A		TGTGGTTTGAATCATACATGG	ACATGATTTACAGTACTGTGAATG
522/523	HB3var06	HB3	DBLγ6		A		TGCGAAATGGTGAAGAAACTTATTGG	ACACTCACATTTAGTTTCAAGTTTG
266/267	HB3var35	HB3	CIDRδ1		A		CCTATATTAGGTGCCAAATGCAAG	ACATTCTTTACCTTTGGTTGCTTTATG
460/461	HB3var21	HB3	DBLε4		BA		TGTAATTATTATGAAAAAAATAAAAAACGT	GCAATCACATATGCTTTTCAGATTCTCACC
167/168	HB3var22	HB3	DBLε2		BA		TGTAAGGATGAACAGGAGCCG	ATGTCAAGGCATCTTTTTTCATAAATTCAGG
412/413	HB3var22	HB3	DBLε3		BA		TGTATACCTTATAAAAATATTCC	GCAATCACATTTATCTTTATATGTAG
402/403	HB3var48	HB3	DBLζ4		BA		TGTAACTTTAAGGATACAGTATG	TTTACATGCTTTTTCATATTCATTTG
258/259	HB3var27	HB3	CIDRα3.1		B		CCCGACTGTGGGGTCCAACATAAAG	ACAGGGGTCACTTTTGTGGG
440/441	HB3var25	HB3	CIDRγ1		BC		CCTTTGTATGGAGTTAATTGTGGTGGTAAA	ACAATTTTCTTGTGCTTTGTCATGTTGCAT
548/549	HB3var04	HB3	DBLγ3	*	A		TGCGAAATAGTGAATATTCATTTTTC	ACACCAACAATTATTTTGAAATTCATTAG
516/517	HB3var09	HB3	DBLε6	*	BA		TGTAACAATTTGTCTCCTACAAGATC	ACAAACACATATATTTTTAACATCAC
540/541	HB3var40	HB3	DBLζ6	*	BA		TGTGTTGAAAGAGCGGCAAAACAATTG	AGGACATTGATCCAATGGATCGGGAG
260/261	HB3var13	HB3	CIDRα3.2	*	B		CCTCTATGTGGGGTCAAAAAAG	GCATTCGTTGTCTTTCTGTTTTTTTAG
244/245	IT4var02	IT/FCR3	DBLβ9		A		TGTACTATAAATGAAAAGCATTC	ACACTTACACGCACCCTTATAC
242/243	IT4var02	IT/FCR3	CIDRβ3		A		TCTGTAATTGGATTCAAATGTAAAATTG	ACATGGATTTGCCGGAACATTAC
199/200	IT4var02	IT/FCR3	CIDRδ1		A		CAAAGTAATTCTCATAGTACATATG	ATGGCCCTTGATAAGTATAAGC
496/497	IT4var08	IT/FCR3	DBLζ6		A		TGTGTTGAGAAAGTAGCTAAGGAATTAAGA	AGGACATTGATCTAATGGATCAGGAGGTTC
542/543	IT4var18	IT/FCR3	DBLγ2		A		TGCGAAAATCTGAAGAAATATATTCAG	GCACGTACACTGTTTTTCATAGTCATTTG
278/279	IT4var18	IT/FCR3	CIDRα1.6		A		CCCTATTGTGGACTCGATTGTG	ACACGGGTTTGTTTTGGAATCC
532/533	IT4var22	IT/FCR3	DBLγ11		A		TGCAAAATAGTGGATGATATACTTAAG	ACACGTGCATTTTCCTCTTACTTCTTC
476/477	IT4var64	IT/FCR3	DBLα1.5		A		TGCCATCTGGATCATACGTGGTATACGAAT	ACATGATTTACAATACTGTGAATGGGAAAA
340/341	IT4var20	IT/FCR3	DBLα2		BA		TGTGATCTTAACTATGAAATACATAC	ACAGGGTTGGCAATATTCTGAAC
274/275	IT4var20	IT/FCR3	CIDRα1.1		BA		CCCGATTGTGTAGTTCAATGTAAG	ACAGGGGTTTGTTTTCACCTTCTTG
410/411	IT4var46	IT/FCR3	DBLζ3		BA		TGCAGGAAAGGAAATTATGTTGTAG	ACACTTGCATTTTTCTTTGTATAC
189/190	IT4var21	IT/FCR3	CIDRα3.1		B		ACAAAAGAAATATCAGATGGTGG	ACGCATCTTGGAGACTTTCATTG
512/513	IT4var01	IT/FCR3	DBLδ2		C		TGCACAATTGTGGACAACATCTTTAAG	GCACGTTTTACAATATGTTGAAGAAG
MP319	IT4var04	IT/FCR3	DBLε5	*	E		e	e
MP353	IT4var04	IT/FCR3	DBL1	*	E		e	e
240/241	IT4var02	IT/FCR3	DBLδ1	*	A		TGCGAAATCGTGGATAAAACAC	ACATGGAGCACAATTTTTTGCATG
238/239	IT4var02	IT/FCR3	DBLγ12	*	A		TGCGAAATAGTGGAGGATC	GCATTGACATTTGATTCCAAG
272/273	IT4var08	IT/FCR3	CIDRγ3	*	A		CCTTTATATGGAGTTAACTGTAGG	GCAGGGATTATTTCGTGCTTTTTGG
550/551	IT4var60	IT/FCR3	DBLε12	*	A		TGTCCTACAAGGCGAGGAAATCATAATAAT	ACATAAATACATTAATATTTCTTTTAATG
490/491	IT4var64	IT/FCR3	DBLβ7	*	A		AATCCCTGCGTTACTGGTGGAGACGACGCA	ACAAGTACACTGATCTTTATAATTATGTGG
334/335	IT4var06	IT/FCR3	DBLα2	*	BA		TGCCAACTTAATTATAAATATCATAC	ACAGGGTTGGCAATATTCTGAAC
452/453	IT4var13	IT/FCR3	CIDRγ9	*	BA		CCTGTTTATGGCGTTAATTGTAATAGAAAT	ACAAGTATTTGGAGGTGTTTTATCATGTTG
276/277	IT4var15	IT/FCR3	CIDRα3.5	*	B		CCCGGATGTGGGGTCGAAC	ACATGGATTTCTGACTTTTGTTGG
252/253	Dd2var01	Dd2	CIDRα3.1		B		CCTTATTGTGGAGTGAAAAAGG	ACATGGATTATAACGAAAATTTTCG
	RIFIN
SM1/2	PFD0070c	3D7	V2	*	RIFINA2		CGTAAAAAAAATAAGAAAACATTAGG	AAAACTACTACCATTAGATGTATC
SM3/4	PD11_0009	3D7	V2		RIFINA1		ATGAATGGCCATTTAGATTTTGG	AGATAAACTACTAGTTGCATTGC
SM5/6	PF11_0520	3D7	V2	*	RIFINA1		TTAATTGAATCAGGAGGTGAGATAC	AGTAGATAAACTACTAGTTGCATTG
SM9/10	PF13_0006	3D7	V2	*	RIFINB1		GCAGTCATTAAAGGAATAGAAAC	AGTCTGACAAGCAGCATATGC
SM11/12	PFD1230c	3D7	V2		RIFINA1		TATGATGCAGCAGTAAAGGC	TTCACCATCCTGGCACCC
SM15/16	PF10_0005	3D7	V2		RIFINA		CATTTAAAAGAATTGCTTATAG	AATCTGCCAACTAGTATATG
SM17/18	PFF1590w	3D7	V2		RIFINA		GCTGCTGTAGGTATTAAGGAAG	AGGAGTTTGGTAACCCATATATG
SM19/20	PFD0640c	3D7	V2	*	RIFINA		ATTTCAGGAATAATATCAAATTTTGAAG	TGCACTGTACGTATTAGCACCTG
* Not recognized by any of the volunteers
a Previously published [40]
b Previously published [41]
c Previously published [42]
d Previously published [43]
e Previously published [44]
